# Supplementary material for: Steered Molecular Dynamics of Lipid Membrane Indentation by Carbon and Silicon-Carbide Nanotubes—The Impact of Indenting Angle Uncertainty
Source: Sensors (Basel). 2021 Oct 22;21(21):7011. doi: 10.3390/s21217011 (PMC8587279; doi:10.3390/s21217011)
Supplement: Supplementary file 1 [file sensors-21-07011-s001.zip]

Archive with 1 entries (1 files):
- sensors-1407529-supplementary.pdf
